# Supplementary material for: Serum Metabolite Biomarkers for Pancreatic Tumors: Neuroendocrine and Pancreatic Ductal Adenocarcinomas—A Preliminary Study
Source: Cancers (Basel). 2023 Jun 19;15(12):3242. doi: 10.3390/cancers15123242 (PMC10296343; doi:10.3390/cancers15123242)
Supplement: Supplementary file 1 [file cancers-15-03242-s001.zip]

Archive with 2 entries (2 files):
- cancers-2374543-supplementary Table S1.xlsx
- cancers-2374543-supplementary Table S2.pdf
