# Supplementary material for: Serum Metabolite Biomarkers for Pancreatic Tumors: Neuroendocrine and Pancreatic Ductal Adenocarcinomas—A Preliminary Study
Source: Cancers (Basel). 2023 Jun 19;15(12):3242. doi: 10.3390/cancers15123242 (PMC10296343; doi:10.3390/cancers15123242)
Supplement: Supplementary file 1 [file cancers-15-03242-s001.zip › cancers-2374543-supplementary Table S1.xlsx]

## Sheet: Arkusz1
Supplementary Table S1. Metabolites concentrations [µM] for serum samples
Sample ID	Type	C0	C2	C3-DC (C4-OH)	C3:1	C4:1	C5-DC (C6-OH)	C5:1-DC	C6:1	C7-DC	C9	C10:1	C10:2	C12:1	C14:1	C14:1-OH	C14:2	C14:2-OH	C16-OH	C16:1	C16:1-OH	C16:2	C16:2-OH	C18:1	C18:1-OH	C18:2	Ala	Arg	Asn	Asp	Cit	Gln	Glu	Gly	His	Ile	Leu	Lys	Orn	Phe	Pro	Ser	Thr	Trp	Tyr	Val	ADMA	Creatinine	Kynurenine
PDAC_5	PDAC	12.9	0.0845	0.071	0.039	0.066	0.022	0.073	0.035	0.175	0.04	0.679	0.091	0.529	0.126	0.024	0.072	0.02	0.015	0.042	0.038	0.018	0.028	0.165	0.018	0.053	310	238	11	124	0.5	0.75	533	313	61.4	82.1	199	133	57.9	168	83.7	229	71.1	34.1	46.6	197	0.165	35	2.21
PDAC_6	PDAC	19.9	0.2845	0.124	0.138	0.11	0.076	0.096	0.073	0.189	0.076	0.816	0.109	0.601	0.212	0.034	0.094	0.034	0.03	0.067	0.038	0.035	0.045	0.206	0.027	0.056	391	185	24.3	105	17.8	0.75	801	477	80	85.5	229	243	117	152	160	248	156	80.7	76.9	224	0.341	42.6	2.92
PDAC_10	PDAC	24.4	0.2845	0.109	0.026	0.064	0.028	0.098	0.017	0.238	0.035	0.842	0.088	0.581	0.156	0.024	0.066	0.017	0.013	0.064	0.024	0.016	0.028	0.254	0.019	0.059	545	312	40	146	8.2	119	505	354	116	143	333	379	145	138	300	313	165	85.5	102	294	0.404	40.4	1.96
PDAC_11	PDAC	12.6	0.0845	0.106	0.034	0.071	0.022	0.078	0.017	0.201	0.049	0.683	0.084	0.524	0.141	0.025	0.074	0.021	0.016	0.041	0.026	0.02	0.033	0.212	0.021	0.054	374	80.9	5.05	102	3	0.75	506	258	59.2	78.4	150	176	124	130	89.9	170	70.2	29.5	49.2	202	0.04	34.8	1.12
PDAC_12	PDAC	20.2	0.0845	0.061	0.033	0.065	0.025	0.075	0.017	0.175	0.041	0.57	0.096	0.421	0.108	0.02	0.037	0.018	0.013	0.03	0.021	0.017	0.022	0.121	0.018	0.049	710	371	31.1	115	39.4	0.75	801	462	115	123	240	330	185	120	316	320	172	83.9	97.3	262	0.327	46.3	3.38
PDAC_13	PDAC	14.9	0.0845	0.09	0.027	0.064	0.02	0.079	0.017	0.185	0.048	0.648	0.086	0.511	0.171	0.024	0.075	0.018	0.015	0.058	0.023	0.017	0.027	0.257	0.019	0.051	389	196	22.1	66.9	7.32	0.75	640	274	70.5	93.2	199	222	104	178	201	269	120	71.8	102	232	0.165	27.1	2.19
PDAC_14	PDAC	8.39	0.2845	0.095	0.099	0.095	0.042	0.081	0.041	0.174	0.042	0.518	0.091	0.381	0.12	0.022	0.042	0.019	0.017	0.034	0.056	0.02	0.066	0.192	0.021	0.048	360	237	22.8	88	5.97	0.75	616	363	88.9	90.1	270	217	93.5	132	116	245	109	57.8	48.1	192	0.165	19.5	0.65
PDAC_1	PDAC	15.7	0.0845	0.085	0.037	0.059	0.027	0.075	0.034	0.167	0.041	0.621	0.079	0.445	0.186	0.022	0.062	0.017	0.014	0.034	0.021	0.023	0.032	0.21	0.023	0.046	461	187	34	104	16.4	0.75	698	299	81.8	107	266	268	102	141	175	232	176	67.3	109	282	0.345	64	3.07
PDAC_2	PDAC	19	1.02	0.077	0.035	0.07	0.04	0.09	0.017	0.199	0.062	0.879	0.102	0.62	0.191	0.026	0.073	0.019	0.015	0.053	0.026	0.023	0.029	0.232	0.022	0.058	397	253	22.1	30.2	12	111	453	194	60.4	74.3	151	207	54.1	80.3	281	168	130	52.1	75.7	175	0.165	96.8	2.03
PDAC_3	PDAC	18.5	0.0845	0.093	0.037	0.068	0.027	0.079	0.017	0.203	0.04	0.802	0.089	0.582	0.139	0.022	0.05	0.016	0.014	0.026	0.02	0.0075	0.028	0.156	0.019	0.047	576	241	17.5	80	5.07	0.75	681	253	91.7	125	245	240	103	123	322	242	120	62.7	91	321	0.268	73.3	5.66
PDAC_4	PDAC	11.9	0.2845	0.066	0.026	0.059	0.019	0.066	0.017	0.161	0.034	0.78	0.088	0.557	0.112	0.021	0.057	0.017	0.012	0.023	0.019	0.017	0.023	0.098	0.017	0.045	337	148	3.25	33.2	3	0.75	428	74.6	50	88.6	144	171	66.1	109	101	127	57.7	50.8	62.4	182	0.165	50.8	3.88
PDAC_9	PDAC	17.4	0.0845	0.037	0.027	0.063	0.0085	0.07	0.017	0.175	0.041	0.676	0.089	0.473	0.145	0.026	0.056	0.018	0.014	0.084	0.023	0.021	0.028	0.27	0.022	0.056	598	170	41.4	101	19.3	135	392	343	118	118	283	309	226	129	189	247	139	105	97.7	315	0.311	62.8	1.24
PDAC_16	PDAC	13.4	0.0845	0.075	0.03	0.065	0.023	0.078	0.017	0.19	0.038	0.696	0.092	0.47	0.114	0.023	0.054	0.018	0.015	0.028	0.017	0.018	0.024	0.147	0.017	0.054	605	288	13.8	71.5	0.5	30.8	481	214	90.3	133	238	277	77.7	109	270	210	95	58.3	76.6	306	0.165	37.8	1.91
PDAC_17	PDAC	16.9	0.0845	0.059	0.047	0.062	0.031	0.081	0.034	0.202	0.04	0.549	0.081	0.404	0.084	0.02	0.028	0.017	0.012	0.025	0.026	0.016	0.027	0.091	0.008	0.042	411	179	9.06	52.4	22	0.75	768	211	82.4	59.4	148	210	83.8	84.6	148	195	86.7	48.7	48.3	153	0.165	92.5	1.93
PDAC_20	PDAC	15.5	0.2845	0.158	0.161	0.146	0.113	0.11	0.099	0.189	0.088	0.56	0.116	0.428	0.126	0.059	0.086	0.046	0.044	0.087	0.064	0.055	0.079	0.246	0.045	0.063	352	200	49.5	140	10.7	0.75	765	356	70.1	95.2	192	227	93.9	176	133	252	154	50.6	79.1	227	0.399	60.2	2.42
Control_10	Control	18.2	2.69	0.062	0.042	0.061	0.02	0.066	0.017	0.166	0.046	0.772	0.09	0.521	0.17	0.021	0.058	0.017	0.013	0.024	0.019	0.018	0.021	0.096	0.018	0.044	413	260	38	63.7	42.3	222	357	288	102	75.3	196	279	120	107	181	230	148	62.4	74.4	251	0.433	42.3	1.61
Control_13	Control	13.3	3.55	0.091	0.052	0.069	0.032	0.079	0.035	0.191	0.06	0.814	0.101	0.637	0.192	0.027	0.074	0.02	0.015	0.054	0.025	0.021	0.029	0.175	0.024	0.051	312	174	24.1	58.3	21.6	218	352	255	86	58.6	144	182	76.8	84.6	96.7	154	81.5	67.6	45.7	168	0.165	67.8	1.76
Control_15	Control	16	4.84	0.063	0.034	0.06	0.025	0.075	0.037	0.182	0.07	0.831	0.096	0.631	0.161	0.022	0.067	0.019	0.015	0.041	0.02	0.02	0.025	0.118	0.018	0.044	444	264	42	78.4	25.2	333	322	437	108	78.2	190	224	80.1	110	208	219	141	59.3	76.2	188	0.265	42.1	1.8
Control_12	Control	11.6	0.0845	0.07	0.046	0.062	0.022	0.077	0.017	0.186	0.052	0.712	0.094	0.498	0.134	0.022	0.053	0.018	0.014	0.031	0.02	0.016	0.021	0.102	0.018	0.047	462	360	36.6	94.9	25.1	10.75	567	266	101	84.9	223	307	89.5	112	136	218	153	73.4	87.2	229	0.259	39.5	1.52
Control_2	Control	16.4	0.2845	0.42	0.037	0.058	0.051	0.076	0.017	0.182	0.037	0.686	0.091	0.553	0.178	0.027	0.086	0.019	0.016	0.061	0.03	0.021	0.025	0.194	0.024	0.053	320	211	20.4	44.3	15.4	145	320	204	62.6	145	339	180	65.6	68.8	111	129	67.7	24.8	52.4	389	0.165	33.2	1.23
Control_19	Control	28.2	0.477	0.106	0.033	0.109	0.028	0.086	0.038	0.241	0.053	0.746	0.096	0.558	0.106	0.024	0.041	0.017	0.014	0.034	0.022	0.016	0.032	0.165	0.023	0.053	663	295	40.8	99.1	25.9	404	281	301	113	134	306	375	146	113	452	258	205	88.9	114	321	0.267	88.6	2.98
Control_20	Control	14	1.64	0.157	0.032	0.076	0.025	0.08	0.017	0.233	0.042	0.723	0.086	0.557	0.153	0.023	0.059	0.017	0.015	0.037	0.02	0.023	0.026	0.174	0.019	0.049	365	196	27.6	55.9	29.8	262	338	296	75.8	109	207	228	94.8	73.6	203	203	121	62.3	59.6	223	0.375	69.1	3.38
Control_16	Control	14.2	2.7	0.084	0.031	0.063	0.02	0.072	0.017	0.187	0.048	0.586	0.089	0.434	0.116	0.021	0.04	0.015	0.012	0.024	0.021	0.016	0.023	0.112	0.018	0.043	507	231	37.6	66.9	14.5	142	469	254	103	127	265	286	101	102	176	185	148	74.1	76.2	305	0.284	57.2	2.42
Control_17	Control	22.8	1.03	0.075	0.039	0.069	0.021	0.071	0.017	0.188	0.038	0.629	0.086	0.465	0.149	0.019	0.047	0.017	0.013	0.034	0.018	0.015	0.029	0.214	0.019	0.057	586	204	54.4	120	22.7	174	627	404	138	132	362	375	209	139	203	306	198	83.8	97.6	354	0.398	65.3	2.21
Control_18	Control	18.8	1.58	0.047	0.033	0.068	0.02	0.073	0.017	0.209	0.053	0.88	0.089	0.603	0.126	0.026	0.056	0.018	0.015	0.034	0.019	0.019	0.027	0.2	0.019	0.06	416	258	24.7	74.6	29.2	344	239	288	92.8	90.4	218	272	105	89.4	169	206	158	71	74.8	237	0.165	70.3	1.83
PNET_1.1	PNET	18.8	1.04	0.333	0.348	0.333	0.243	0.255	0.218	0.247	0.206	0.683	0.231	0.568	0.202	0.154	0.188	0.145	0.135	0.184	0.154	0.152	0.168	0.408	0.142	0.124	640	223	40.6	109	0.5	0.75	801	465	95.7	86.7	235	262	95.9	139	168	346	161	63.6	64.2	200	0.165	25.6	2.01
PNET_1.7	PNET	12.3	1.16	0.05	0.037	0.073	0.021	0.07	0.034	0.183	0.041	0.64	0.086	0.475	0.121	0.018	0.04	0.017	0.011	0.031	0.019	0.017	0.02	0.109	0.008	0.043	526	231	40.3	85.3	3	139	419	273	82.9	72.3	168	207	56.1	95.5	168	195	115	66.1	61.5	202	0.165	21.2	1.25
PNET_2.1	PNET	18.4	0.2845	0.046	0.032	0.067	0.022	0.083	0.017	0.192	0.045	0.634	0.095	0.517	0.106	0.023	0.037	0.02	0.013	0.028	0.018	0.018	0.025	0.132	0.017	0.047	539	194	35.4	77.8	9.21	68.2	469	273	118	105	243	283	126	121	198	209	126	89.1	97.8	275	0.165	64.4	4.09
PNET_2.7	PNET	26.1	2.21	0.059	0.032	0.07	0.022	0.077	0.017	0.198	0.048	0.796	0.1	0.58	0.122	0.028	0.05	0.005	0.015	0.029	0.022	0.017	0.026	0.129	0.019	0.047	593	282	37.3	82.4	18.5	101	537	249	130	111	318	351	113	109	263	230	147	83.3	99.2	299	0.339	37.1	3.05
PNET_2.8	PNET	21.3	1.31	0.053	0.03	0.068	0.026	0.086	0.017	0.212	0.045	0.798	0.097	0.553	0.134	0.022	0.041	0.017	0.011	0.025	0.024	0.016	0.023	0.12	0.018	0.046	356	321	21.8	43.1	13.7	194	326	178	94.8	82.4	202	250	38.1	76.6	131	153	94.1	63.1	60.7	209	0.29	71	2.14
PNET_4.16	PNET	11.4	3.02	0.107	0.038	0.065	0.021	0.081	0.017	0.188	0.038	0.665	0.091	0.535	0.11	0.022	0.047	0.019	0.013	0.03	0.021	0.017	0.021	0.091	0.018	0.043	847	257	65.5	19.7	60	571	350	255	80.9	82.1	125	167	71.5	70.3	296	94.6	197	34.4	68.3	180	0.405	114	1.36
PNET_4.7	PNET	8.28	0.0845	0.012	0.025	0.073	0.019	0.067	0.017	0.269	0.04	0.628	0.079	0.467	0.082	0.018	0.039	0.016	0.011	0.022	0.02	0.0075	0.02	0.067	0.022	0.038	381	128	26	24.5	24.7	309	243	315	61.8	47.2	71.8	162	74.3	40.3	182	131	114	41.9	47	140	0.165	42.8	2.04
PNET_4.14	PNET	15.9	1.29	0.039	0.031	0.064	0.024	0.072	0.017	0.196	0.044	0.781	0.097	0.535	0.115	0.022	0.047	0.017	0.011	0.027	0.026	0.019	0.024	0.085	0.018	0.043	411	132	32.4	7.85	23.6	328	257	208	80	74.5	156	225	66.9	67.4	254	120	137	61.1	77.6	222	0.29	73	2.91
PNET_3.1	PNET	12.7	2.07	0.045	0.031	0.058	0.019	0.073	0.017	0.186	0.042	0.818	0.098	0.569	0.104	0.02	0.037	0.017	0.011	0.025	0.02	0.022	0.023	0.145	0.018	0.05	341	242	33.6	86.8	23.7	73.2	466	307	110	126	246	264	98.5	139	189	221	111	78.2	83.7	285	0.165	73	1.67
PNET_3.2	PNET	25	5.84	0.154	0.096	0.082	0.06	0.09	0.056	0.19	0.062	0.812	0.109	0.621	0.22	0.028	0.088	0.022	0.021	0.078	0.036	0.023	0.052	0.354	0.029	0.061	463	161	58.2	140	15.3	0.75	801	499	101	92	209	290	108	149	171	258	166	59.8	79.7	229	0.437	59.1	1.72
PNET_3.3	PNET	13.3	2.93	0.055	0.033	0.081	0.023	0.07	0.035	0.192	0.037	0.808	0.095	0.564	0.1	0.016	0.037	0.018	0.014	0.021	0.02	0.016	0.022	0.085	0.019	0.043	898	289	45.8	81.2	0.5	30.4	689	310	134	123	274	292	68.3	113	415	280	172	68.7	106	357	0.264	65.2	1.71
PNET_3.5	PNET	12.3	2.75	0.07	0.029	0.057	0.019	0.075	0.035	0.19	0.041	0.762	0.089	0.542	0.078	0.023	0.027	0.017	0.012	0.029	0.023	0.018	0.025	0.122	0.018	0.048	728	143	62.5	76.4	14.2	280	468	292	96	147	290	373	182	131	411	264	273	104	162	355	0.313	28.8	1.71
PNET_1.2	PNET	18.2	0.432	0.07	0.03	0.072	0.02	0.083	0.038	0.196	0.047	0.856	0.098	0.591	0.108	0.023	0.043	0.021	0.013	0.036	0.022	0.018	0.032	0.17	0.017	0.052	404	266	15.1	27.7	0.5	109	254	325	105	111	285	313	134	89.4	332	228	91.6	61.8	79.9	307	0.04	12.2	2.46
PNET_1.4	PNET	12.1	2.5	0.066	0.026	0.073	0.021	0.063	0.036	0.176	0.038	0.723	0.087	0.536	0.131	0.019	0.062	0.015	0.013	0.03	0.018	0.016	0.025	0.145	0.019	0.046	300	245	26.4	50.3	25.4	101	453	234	79	59	155	209	71.2	55.7	139	174	122	47.7	54.8	157	0.165	34.4	1.81
PNET_2.4	PNET	16.6	0.814	0.072	0.043	0.064	0.02	0.063	0.035	0.177	0.033	0.739	0.082	0.524	0.11	0.02	0.033	0.015	0.013	0.022	0.019	0.016	0.02	0.075	0.017	0.044	661	294	48.2	64	18.8	0.75	715	310	88.9	78.3	195	292	72.2	105	195	181	245	68	89.3	185	0.355	48.6	3.05
PNET_4.5	PNET	24.1	1.9	0.054	0.035	0.07	0.032	0.079	0.035	0.192	0.036	0.903	0.103	0.62	0.129	0.023	0.05	0.017	0.013	0.032	0.021	0.021	0.023	0.115	0.018	0.046	336	168	21.5	41.3	36.6	320	245	180	77.1	68	137	220	77.3	67.8	180	114	111	47.4	62.1	226	0.288	46.8	1.81
[truncated: 106 more columns]
